# Supplementary material for: Leveraging Datathons to Teach AI in Undergraduate Medical Education: Case Study
Source: JMIR Med Educ. 2025 Apr 16;11:e63602. doi: 10.2196/63602 (PMC12017604; doi:10.2196/63602)
Supplement: Multimedia Appendix 2 [file mededu-v11-e63602-s002.xlsx]

## Sheet: Sheet1
Category	Questions + Subcategories	0 Points	2 Points	4 Points
OBJECTIVE	What is the problem that the team has identified?	Aims inadequately stated or absent	Aims are stated, but they are non-specific	Aims clearly stated
	How relevant is the problem to healthcare/life sciences space?	No rationale for choice of research question	Decent rationale for choice of research question, some prior evidence is presented	Excellent rationale for choice of research question. Cogent and critical use of prior evidence
METHODS	Is there adequate description to allow work to be reproduced?	Poorly organized or does not provide enough information to allow work to be reproduced (e.g. no code is presented or steps taken in software not clearly documented)	Decently organized and provides just enough information to allow work to be reproduced (e.g. code is presented, but may lack readability or steps taken in software are somewhat documented)	Very well organized and provides enough information to allow work to be confidently reproduced (e.g. readable and excellently commented code or steps taken in software are documented fully)
	Are the methods thorough and relevant to addressing the objective?	Methods do not address aims, methods were not comprehensive nor clearly thought out	Methods somewhat address aims. Adequate amount of effort was demonstrated to answer reserach question	Methods clearly address aims and a comprehensive set of analyses were performed
	Are the methods robust or justified?	Key methodological descisions not noted nor justified. Poor understanding of how to appropriately use methodologies	Key methodological descisions noted and somewhat justified. Decent understanding of how to appropriately use methodologies	Methods clearly address aims and a comprehensive set of analyses were performed
RESULTS	Are the results described adequately?	Results unclear, not labelled, present irrelevant material, and inadequately described	Results clear, labelled, present relevant points, and are somewhat described.	Results very clear, labelled, present important points, and are comprehensively described.
	Are there creative use of visualizations?	Visualizations do not fit the nature of the results being presented	Visualizations fit the results. Adequate attention paid to the details of the visualization	Visualizations enhance the storytelling of the results. Great attention and care were taken to present the visualizations aesthetically and creatively in a way that illustrates key findings
INTERPRETATION	Are the findings described appropriately?	No summary of findings described	Decent summary of findings with clear reference to aims	Clear and concise summary of findings directly related to aims
	Are strengths and limitations described adequately?	Strengths and limitations of methods not identified	Important strengths and limitations synthesized	Strengths and limitations of methods critically discussed
	Are implications for healthcare described?	No implications of findings identified	Appropriate implications of findings identified, but there are no novel actionable steps	Implications are clearly and critically discussed with thoughtful actionability described
OVERALL	Is there a coherent flow to presentation?	There were awkward (or no) transitions during the presentation, and the organization of the presentation did not make sense or was chaotic	The presentation flowed in a relatively smooth manner, with most components making logical sense in the order and organization in which it was presented	The presentation was seamless, well organized, smoothly handed off from one team member to the next, and progressed in a logical and confident fashion
	Did each team member own a specific part of the presentation?	<50% of the team contributed to the pitch	>50% of the team contributed to the pitch, but unclear who owned which parts and/or there was a significantly unbalanced team load	100% of the team contribute to the pitch with clear responsibilities for each team members with a balanced contribution
	How diverse was the team?	Team members were all from same school/class year/personal identity/experience levels/etc	<50% of team members were from different schools/class years/personal identities/experience levels/etc	>50% of team members were from different schools/class years/personal identities/experience levels/etc
